# Supplementary material for: Reproductive and Flight Characteristics of Lymantria xylina (Lepidoptera: Erebidae) in Fuzhou, China
Source: Insects. 2024 Nov 15;15(11):894. doi: 10.3390/insects15110894 (PMC11594333; doi:10.3390/insects15110894)
Supplement: Supplementary file 1 [file insects-15-00894-s001.zip]

Archive with 1 entries (1 files):
- insects-3281488-supplementary.pdf
